# Supplementary material for: Donor- and Acceptor-Side Protection Against Photosystem I Photoinhibition in Arabidopsis thaliana
Source: Int J Mol Sci. 2025 Dec 19;27(1):9. doi: 10.3390/ijms27010009 (PMC12786166; doi:10.3390/ijms27010009)
Supplement: Supplementary file 1 [file ijms-27-00009-s001.zip]

Archive with 1 entries (1 files):
- ijms-3984831-supplementary.pdf
